# Supplementary material for: Photopolymerization of Styrene–Naphthalenediimide Monomer: Formation of Pattern and Electrochromism
Source: Int J Mol Sci. 2025 May 17;26(10):4807. doi: 10.3390/ijms26104807 (PMC12111903; doi:10.3390/ijms26104807)
Supplement: Supplementary file 1 [file ijms-26-04807-s001.zip]

Archive with 1 entries (1 files):
- ijms-3589268-supplementary.pdf
